# Supplementary material for: Remote and adjacent psychological predictors of early-adulthood resilience: Role of early-life trauma, extraversion, life-events, depression, and social-support
Source: PLoS One. 2021 Jun 24;16(6):e0251859. doi: 10.1371/journal.pone.0251859 (PMC8224918; doi:10.1371/journal.pone.0251859)
Supplement: S1 Data — (CSV) [file pone.0251859.s001.csv]

gender	age	EA	PA	SA	EN	PN	CAQ	P	E	N	L	T1BDI	T1ASLECfrequency	T1ASLECQuantity	T1tenacity	T1strength	T1optimism	T1resilience	T1objectivesupport	T1subjectivesupport	T1utilityofsupport	T1socialsupport	T2BDI	T2ASLECfrequency	T2ASLECQuantity	T2tenacity	T2strength	T2optimism	T2resilience	T2objectivesupport	T2subjectivesupport	T2utilityofsupport	T2socialsupport
1	18	10	18	19	29	12	88	41.10581957	58.29763216	39.22878599	47.50861496	1	16	13	45	28	12	85	13	21	8	42	1	7	10	39	27	10	76	5	18	8	31
1	18	5	5	7	12	4	33	36.05633803	62.09459459	47.04225352	57.92717087	8	22	15	39	31	9	79	10	28	9	47	3	3	5	43	31	14	88	10	29	10	49
1	20	6	5	6	27	8	52	43.09859155	57.59009009	42.34741784	46.72268908	1	9	9	33	21	10	64	10	21	6	37	5	4	6	39	26	13	78	7	17	6	30
1	18	6	6	5	15	4	36	36.05633803	64.34684685	35.30516432	52.32492997	5	8	4	39	26	13	78	6	24	7	37	15	9	11	30	25	11	66	8	20	6	34
1	18	4	5	5	22	6	42	43.09859155	71.1036036	35.30516432	35.51820728	5	6	8	32	25	11	68	11	19	8	38	3	6	10	36	26	12	74	8	21	6	35
1	18	4	5	5	15	5	34	29.01408451	64.34684685	32.95774648	60.72829132	1	3	1	39	27	12	78	12	29	12	53	4	5	6	36	23	12	71	10	24	11	45
1	18	4	5	5	16	8	38	43.09859155	66.5990991	47.04225352	43.92156863	12	15	10	44	29	11	84	7	14	10	31	17	5	17	41	30	8	79	5	12	7	24
1	18	9	6	5	30	11	61	50.14084507	39.57207207	61.12676056	43.92156863	12	17	17	29	18	8	55	5	17	8	30	11	2	4	31	17	10	58	8	14	7	29
1	18	4	5	5	15	4	33	36.05633803	66.5990991	32.95774648	43.92156863	4	7	9	44	31	16	91	14	28	10	52	5	4	2	40	26	12	78	7	21	8	36
1	18	4	5	5	13	5	32	53.66197183	57.59009009	40	55.12605042	4	5	3	47	27	13	87	9	23	8	40	3	4	4	39	24	14	77	12	25	7	44
1	18	4	5	5	12	4	30	50.14084507	64.34684685	56.43192488	32.71708683	3	7	6	42	23	14	79	10	24	11	45	23	5	9	34	24	14	72	13	27	10	50
1	17	4	5	5	13	4	31	39.57746479	62.09459459	42.34741784	38.31932773	5	5	1	45	32	16	93	8	24	9	41	0	0	0	48	32	12	92	9	18	9	36
1	18	9	7	5	22	6	49	39.57746479	71.1036036	32.95774648	46.72268908	10	5	9	36	26	11	73	11	31	7	49	20	8	16	35	26	12	73	10	23	7	40
1	18	8	5	5	10	4	32	36.05633803	66.5990991	42.34741784	46.72268908	9	12	9	32	18	16	66	14	26	11	51	32	8	32	36	20	16	72	10	26	12	48
1	18	6	8	5	22	10	51	39.57746479	66.5990991	40	38.31932773	17	14	13	39	22	10	71	8	19	8	35	7	9	9	37	24	12	73	13	21	8	42
1	18	4	5	5	18	6	38	39.57746479	50.83333333	49.38967136	57.92717087	5	4	7	18	18	9	45	7	19	8	34	5	0	2	27	22	10	59	11	20	10	41
1	18	5	7	5	17	4	38	46.61971831	48.58108108	35.30516432	43.92156863	1	14	8	29	22	9	60	10	21	7	38	2	6	8	29	22	8	59	7	18	6	31
1	19	5	5	5	16	7	38	39.57746479	44.07657658	51.7370892	46.72268908	0	10	9	33	32	16	81	11	22	7	40	3	5	6	32	22	10	64	7	16	6	29
1	19	5	6	5	16	6	38	36.05633803	37.31981982	32.95774648	46.72268908	1	5	2	37	30	14	81	10	23	9	42	2	2	1	35	25	10	70	9	17	7	33
1	19	5	5	5	11	5	31	29.01408451	73.35585586	32.95774648	55.12605042	0	0	0	51	31	13	95	11	29	12	52	3	2	3	45	32	13	90	9	23	11	43
1	18	4	5	5	16	5	35	43.09859155	53.08558559	32.95774648	43.92156863	3	13	6	41	29	10	80	8	26	10	44	5	6	10	44	30	10	84	8	21	7	36
1	18	4	6	5	29	6	50	41.10581957	58.29763216	39.22878599	47.50861496	0	3	6	39	24	12	75	10	21	7	38	1	5	11	26	19	10	55	10	18	6	34
1	17	4	5	5	18	5	37	43.09859155	55.33783784	25.91549296	41.12044818	6	5	3	36	27	12	75	10	29	8	47	8	4	5	31	23	10	64	10	22	7	39
1	18	4	5	5	13	4	31	43.09859155	59.84234234	30.61032864	57.92717087	0	5	4	49	28	15	92	8	29	11	48	0	1	2	50	31	16	97	6	18	9	33
1	18	4	5	5	14	5	33	50.14084507	64.34684685	32.95774648	32.71708683	5	4	1	36	28	16	80	11	31	9	51	0	2	2	41	28	14	83	12	23	9	44
1	18	4	5	5	21	6	41	53.66197183	55.33783784	49.38967136	43.92156863	3	11	10	45	32	14	91	8	22	7	37	0	6	6	39	25	14	78	5	18	7	30
1	17	4	5	5	10	4	28	32.53521127	71.1036036	28.2629108	55.12605042	0	6	4	47	32	13	92	12	29	8	49	2	2	4	46	32	10	88	10	27	5	42
1	18	4	5	5	16	4	34	53.66197183	59.84234234	54.08450704	43.92156863	3	0	0	52	32	16	100	9	19	7	35	9	3	2	36	23	9	68	7	21	6	34
1	18	4	5	5	16	4	34	43.09859155	66.5990991	42.34741784	46.72268908	2	8	3	36	23	10	69	8	23	8	39	2	4	6	34	22	11	67	6	20	6	32
1	19	4	5	5	11	4	29	36.05633803	46.32882883	40	55.12605042	0	2	1	52	32	16	100	12	26	11	49	2	4	7	41	27	14	82	13	25	7	45
1	18	6	6	6	13	4	35	32.53521127	46.32882883	35.30516432	38.31932773	5	8	5	38	27	15	80	9	22	11	42	6	2	5	31	23	13	67	9	20	9	38
1	19	4	5	5	13	5	32	43.09859155	48.58108108	40	38.31932773	4	9	9	38	25	11	74	5	31	9	45	2	3	4	38	25	11	74	16	21	7	44
1	19	4	5	5	19	8	41	43.09859155	57.59009009	30.61032864	57.92717087	0	4	2	35	21	9	65	8	16	6	30	0	4	7	33	25	10	68	9	14	6	29
1	19	4	5	5	20	8	42	46.61971831	37.31981982	42.34741784	46.72268908	6	9	5	36	28	10	74	11	22	6	39	4	2	3	29	23	9	61	9	18	7	34
1	18	4	5	5	28	7	49	39.57746479	37.31981982	44.69483568	55.12605042	22	24	24	17	23	4	44	5	15	8	28	19	4	12	12	16	1	29	5	17	7	29
1	19	8	5	6	24	9	52	32.53521127	53.08558559	32.95774648	43.92156863	3	5	5	28	25	10	63	5	23	12	40	1	6	5	34	24	10	68	6	23	11	40
1	17	4	8	5	30	5	52	32.53521127	66.5990991	35.30516432	41.12044818	0	2	2	39	25	8	72	12	21	6	39	1	6	15	44	27	14	85	6	15	7	28
1	18	4	6	5	14	5	34	36.05633803	55.33783784	68.16901408	32.71708683	5	8	16	28	24	13	65	8	19	8	35	4	9	14	43	32	14	89	10	21	7	38
1	18	4	5	5	16	6	36	39.57746479	48.58108108	35.30516432	41.12044818	0	9	4	36	29	16	81	10	20	10	40	1	8	9	35	24	12	71	8	18	9	35
1	19	5	5	5	21	7	43	32.53521127	55.33783784	32.95774648	29.91596639	6	12	9	25	18	8	51	9	21	5	35	7	3	0	25	16	8	49	7	20	6	33
1	18	9	10	8	20	5	52	43.09859155	64.34684685	42.34741784	43.92156863	10	16	6	38	28	13	79	9	23	10	42	8	3	7	39	24	11	74	11	26	8	45
1	19	4	5	6	31	6	52	46.61971831	41.82432432	63.4741784	29.91596639	5	16	21	24	20	8	52	8	20	7	35	4	0	0	26	19	7	52	7	17	7	31
1	19	11	13	5	37	8	74	43.09859155	64.34684685	35.30516432	38.31932773	4	12	13	46	32	13	91	9	20	10	39	10	6	10	39	32	9	80	8	16	6	30
1	18	4	5	5	17	4	35	39.57746479	66.5990991	40	38.31932773	5	11	4	39	25	11	75	9	26	7	42	6	5	12	42	27	14	83	6	18	7	31
1	18	4	5	5	19	6	39	41.10581957	58.29763216	39.22878599	47.50861496	8	13	6	29	27	11	67	12	24	11	47	3	3	2	38	32	11	81	12	27	7	46
1	18	4	5	5	14	4	32	36.05633803	46.32882883	32.95774648	46.72268908	5	7	2	34	21	8	63	7	26	6	39	0	5	5	36	23	12	71	6	23	6	35
1	18	7	8	5	22	7	49	43.09859155	41.82432432	32.95774648	43.92156863	1	6	4	35	25	11	71	8	18	5	31	8	7	13	26	23	8	57	6	13	4	23
1	18	8	7	5	18	5	43	46.61971831	68.85135135	49.38967136	35.51820728	9	6	9	36	26	13	75	11	27	7	45	18	9	19	34	20	12	66	10	18	6	34
1	18	9	9	5	16	4	43	32.53521127	53.08558559	51.7370892	46.72268908	9	22	34	32	19	10	61	9	20	9	38	9	10	16	35	24	11	70	12	21	9	42
1	18	4	6	5	15	4	34	39.57746479	48.58108108	25.91549296	52.32492997	2	5	5	45	31	14	90	9	27	7	43	4	2	1	40	30	13	83	10	25	8	43
1	18	5	5	5	19	4	38	29.01408451	46.32882883	49.38967136	43.92156863	18	9	8	38	24	15	77	9	25	6	40	13	5	12	41	26	14	81	12	24	7	43
1	18	4	5	5	12	4	30	32.53521127	50.83333333	30.61032864	52.32492997	5	3	4	31	23	10	64	7	20	11	38	5	2	2	45	31	11	87	7	19	5	31
1	19	4	5	5	21	9	44	46.61971831	71.1036036	30.61032864	52.32492997	0	10	5	37	25	12	74	14	20	11	45	5	1	2	23	18	8	49	10	20	6	36
1	20	5	5	5	14	7	36	29.01408451	59.84234234	23.56807512	57.92717087	1	3	1	43	24	10	77	5	26	9	40	3	4	9	44	23	9	76	5	27	8	40
1	18	4	5	5	19	6	39	67.74647887	57.59009009	70.51643192	32.71708683	10	13	16	45	30	10	85	6	19	7	32	10	5	2	29	20	11	60	7	13	8	28
1	17	4	5	5	18	6	38	53.66197183	55.33783784	42.34741784	52.32492997	9	12	13	34	22	12	68	6	18	6	30	6	5	5	23	19	9	51	5	18	5	28
1	19	5	5	5	16	6	37	36.05633803	48.58108108	32.95774648	57.92717087	6	12	12	31	22	9	62	8	23	6	37	1	2	2	34	25	10	69	10	21	7	38
1	18	5	5	5	19	5	39	43.09859155	57.59009009	42.34741784	29.91596639	4	6	7	38	24	11	73	10	21	11	42	0	3	3	50	30	14	94	10	20	11	41
1	18	6	5	5	16	4	36	53.66197183	44.07657658	63.4741784	32.71708683	13	10	5	24	16	10	50	5	17	6	28	6	2	1	21	19	10	50	8	16	8	32
1	19	6	5	5	16	5	37	39.57746479	66.5990991	23.56807512	46.72268908	0	6	2	49	32	14	95	10	26	11	47	4	4	6	35	26	14	75	10	20	10	40
1	18	4	5	5	13	4	31	46.61971831	62.09459459	30.61032864	69.13165266	9	12	10	36	27	10	73	5	24	8	37	9	9	6	32	29	13	74	10	22	7	39
1	19	4	5	5	17	6	37	36.05633803	62.09459459	28.2629108	52.32492997	4	6	6	37	25	10	72	7	22	8	37	2	6	10	39	27	11	77	7	21	9	37
1	19	7	7	5	38	13	70	81.83098592	53.08558559	51.7370892	38.31932773	14	8	10	10	14	3	27	5	17	7	29	3	3	2	22	15	5	42	10	19	7	36
1	18	4	5	5	19	8	41	46.61971831	55.33783784	28.2629108	46.72268908	1	4	4	38	25	11	74	9	20	7	36	0	1	1	35	25	12	72	9	17	8	34
1	18	5	5	5	34	10	59	60.70422535	59.84234234	49.38967136	46.72268908	19	16	11	26	14	7	47	8	17	7	32	16	5	16	17	10	5	32	4	11	5	20
1	18	4	5	5	19	5	38	29.01408451	66.5990991	28.2629108	69.13165266	3	4	5	39	26	11	76	12	24	10	46	2	3	8	34	23	8	65	8	18	7	33
1	19	4	6	5	16	4	35	39.57746479	57.59009009	35.30516432	55.12605042	1	2	1	49	32	13	94	11	25	7	43	4	1	1	36	28	12	76	10	24	6	40
1	18	4	7	5	24	6	46	36.05633803	44.07657658	37.65258216	43.92156863	13	10	11	36	24	7	67	7	17	4	28	3	4	9	33	24	10	67	7	18	7	32
0	17	4	5	5	14	4	32	43.09859155	71.1036036	35.30516432	52.32492997	6	15	22	34	24	11	69	9	28	9	46	1	7	17	36	23	12	71	9	25	7	41
0	17	6	6	8	32	6	58	36.05633803	66.5990991	30.61032864	66.33053221	1	5	8	34	28	9	71	8	21	8	37	0	4	8	35	25	12	72	5	19	7	31
0	18	4	5	5	14	4	32	36.05633803	62.09459459	32.95774648	55.12605042	8	10	10	28	21	7	56	8	25	10	43	1	3	4	37	24	10	71	8	22	8	38
0	18	4	5	5	10	4	28	39.57746479	39.57207207	51.7370892	46.72268908	6	10	7	16	20	9	45	8	22	8	38	3	4	5	23	17	10	50	7	19	7	33
0	19	7	6	6	14	5	38	32.53521127	66.5990991	28.2629108	52.32492997	2	19	7	46	30	14	90	8	31	12	51	3	10	16	49	30	14	93	6	27	8	41
0	18	4	5	5	23	5	42	46.61971831	62.09459459	28.2629108	49.52380952	2	3	3	40	32	14	86	9	21	8	38	0	1	1	47	32	14	93	10	20	10	40
0	18	4	5	5	18	4	36	39.57746479	66.5990991	28.2629108	46.72268908	0	4	4	33	22	10	65	9	20	9	38	0	2	4	40	27	13	80	8	16	8	32
1	19	4	5	5	18	5	37	36.05633803	41.82432432	68.16901408	63.52941176	12	11	12	31	25	10	66	8	22	12	42	3	2	2	39	28	11	78	12	18	8	38
1	19	4	5	5	21	6	41	39.57746479	46.32882883	37.65258216	60.72829132	0	0	0	39	24	12	75	10	24	8	42	2	4	8	39	30	16	85	10	26	8	44
1	18	6	12	5	25	7	55	43.09859155	66.5990991	63.4741784	27.11484594	10	11	10	27	20	9	56	9	8	8	25	0	0	0	52	32	16	100	5	16	10	31
0	20	5	5	5	23	9	47	36.05633803	59.84234234	35.30516432	49.52380952	2	7	6	31	22	11	64	6	19	7	32	5	5	6	29	21	10	60	7	12	6	25
1	22	5	5	5	20	5	40	43.09859155	64.34684685	28.2629108	52.32492997	5	4	8	39	29	16	84	12	23	7	42	15	6	12	37	25	11	73	9	23	11	43
1	19	4	5	5	17	6	37	29.01408451	64.34684685	37.65258216	57.92717087	0	0	0	44	30	13	87	8	26	12	46	0	0	0	30	22	10	62	9	25	7	41
1	19	4	7	5	21	5	42	36.05633803	59.84234234	40	46.72268908	2	3	3	52	31	13	96	12	25	11	48	5	5	5	46	30	15	91	11	22	8	41
1	17	4	5	5	19	8	41	46.61971831	66.5990991	35.30516432	52.32492997	3	1	2	39	24	12	75	9	27	9	45	0	2	2	39	24	12	75	10	17	10	37
1	18	7	5	5	20	6	43	39.57746479	66.5990991	23.56807512	60.72829132	4	5	3	40	28	12	80	11	21	9	41	0	2	4	32	23	10	65	10	14	6	30
1	18	4	5	5	26	8	48	50.14084507	59.84234234	47.04225352	27.11484594	4	3	1	33	24	10	67	11	17	6	34	14	3	3	52	32	16	100	6	17	5	28
1	18	4	5	5	14	5	33	53.66197183	50.83333333	51.7370892	38.31932773	5	4	7	31	20	12	63	6	21	10	37	0	0	0	46	26	12	84	8	15	9	32
1	18	4	5	7	24	10	50	43.09859155	50.83333333	54.08450704	35.51820728	4	8	12	37	25	10	72	8	18	7	33	20	4	8	26	14	10	50	9	28	6	43
1	19	4	5	5	14	5	33	32.53521127	68.85135135	28.2629108	52.32492997	2	8	16	45	27	10	82	11	26	11	48	1	4	4	48	28	12	88	9	28	10	47
1	18	5	5	5	14	4	33	32.53521127	55.33783784	30.61032864	38.31932773	3	3	2	35	25	8	68	5	14	8	27	2	1	2	32	22	8	62	5	17	6	28
1	18	5	5	5	14	4	33	46.61971831	57.59009009	47.04225352	46.72268908	9	7	8	36	25	11	72	11	26	8	45	11	4	7	41	23	14	78	11	25	7	43
1	18	5	5	5	13	4	32	50.14084507	57.59009009	30.61032864	43.92156863	1	5	0	42	28	11	81	14	19	9	42	3	6	5	52	30	15	97	14	30	9	53
1	19	4	5	5	23	9	46	39.57746479	50.83333333	40	41.12044818	10	10	8	28	20	10	58	6	18	8	32	0	4	7	31	20	9	60	5	23	7	35
1	18	4	5	5	31	7	52	39.57746479	39.57207207	61.12676056	41.12044818	16	7	12	27	24	8	59	5	18	5	28	34	10	35	13	8	5	26	7	17	4	28
1	19	4	5	5	16	5	35	53.66197183	41.82432432	56.43192488	35.51820728	8	11	9	23	23	7	53	8	22	7	37	4	5	14	21	20	6	47	6	17	5	28
0	18	5	6	5	12	4	32	43.09859155	64.34684685	28.2629108	49.52380952	1	6	2	40	29	12	81	8	18	8	34	0	2	2	44	30	12	86	7	16	8	31
1	17	4	5	5	18	10	42	36.05633803	64.34684685	42.34741784	49.52380952	13	9	7	35	28	12	75	10	19	9	38	13	4	4	38	21	12	71	9	19	9	37
0	17	5	5	5	20	6	41	50.14084507	59.84234234	56.43192488	32.71708683	6	22	10	27	20	7	54	7	21	6	34	2	3	2	26	16	8	50	7	20	7	34
1	18	6	5	7	22	7	47	32.53521127	53.08558559	47.04225352	49.52380952	6	6	6	24	20	9	53	7	9	8	24	9	3	4	23	22	10	55	6	19	7	32
1	18	6	5	5	24	4	44	46.61971831	64.34684685	32.95774648	71.93277311	1	5	2	48	30	15	93	9	22	9	40	0	4	4	49	29	13	91	13	20	8	41
1	18	4	8	5	24	5	46	29.01408451	59.84234234	72.86384977	46.72268908	5	12	9	36	26	8	70	14	20	8	42	7	6	8	33	23	12	68	9	19	7	35
1	17	7	5	5	24	5	46	39.57746479	46.32882883	42.34741784	38.31932773	12	24	26	29	23	9	61	14	22	10	46	12	12	24	29	20	10	59	13	22	8	43
1	18	5	5	5	11	4	30	39.57746479	64.34684685	30.61032864	49.52380952	2	4	3	40	26	12	78	10	25	8	43	3	2	2	41	27	13	81	11	24	8	43
1	18	4	5	5	15	4	33	43.09859155	68.85135135	28.2629108	46.72268908	3	11	12	44	30	13	87	9	24	10	43	4	10	14	40	29	13	82	9	19	8	36
1	18	4	5	5	13	4	31	39.57746479	66.5990991	40	49.52380952	6	9	4	42	26	14	82	8	22	7	37	4	3	9	41	30	16	87	8	22	6	36
1	19	4	5	5	10	4	28	32.53521127	44.07657658	30.61032864	52.32492997	2	6	3	38	28	14	80	8	23	12	43	0	1	1	41	26	14	81	8	13	8	29
1	18	4	5	5	20	4	38	39.57746479	68.85135135	25.91549296	63.52941176	14	10	6	29	18	6	53	6	19	8	33	7	6	6	26	18	10	54	5	15	8	28
1	19	4	5	5	14	6	34	32.53521127	66.5990991	28.2629108	55.12605042	0	14	1	51	30	14	95	8	29	12	49	0	2	1	52	32	16	100	7	32	11	50
1	18	5	5	5	28	5	48	43.09859155	57.59009009	42.34741784	52.32492997	8	10	4	19	19	7	45	5	16	6	27	1	2	1	27	18	8	53	6	16	6	28
1	18	4	5	5	21	8	43	46.61971831	46.32882883	51.7370892	55.12605042	5	7	7	29	24	12	65	8	19	6	33	4	4	6	32	24	14	70	8	21	6	35
1	19	14	16	18	26	13	87	32.53521127	71.1036036	35.30516432	71.93277311	4	14	7	45	29	15	89	13	29	12	54	3	13	25	46	23	11	80	10	31	11	52
1	18	4	5	5	16	6	36	36.05633803	59.84234234	37.65258216	57.92717087	8	15	5	32	24	10	66	9	21	5	35	9	4	3	32	25	8	65	7	18	4	29
1	18	4	8	5	17	9	43	50.14084507	32.81531532	42.34741784	38.31932773	9	9	6	22	13	9	44	6	17	4	27	2	5	5	33	21	11	65	6	19	6	31
1	19	4	5	5	17	7	38	36.05633803	68.85135135	32.95774648	49.52380952	2	0	0	39	24	12	75	10	28	10	48	0	6	8	47	27	13	87	8	19	8	35
1	18	4	5	5	14	5	33	32.53521127	68.85135135	28.2629108	38.31932773	6	8	6	32	22	11	65	10	24	8	42	1	4	4	37	25	10	72	10	22	8	40
1	18	4	5	5	14	5	33	43.09859155	64.34684685	37.65258216	43.92156863	1	2	1	45	28	15	88	12	24	8	44	0	3	1	52	32	16	100	11	26	9	46
1	18	6	5	5	17	9	42	32.53521127	57.59009009	42.34741784	32.71708683	3	13	4	38	27	13	78	14	23	10	47	4	8	5	38	24	11	73	10	23	7	40
0	18	4	5	5	10	4	28	43.09859155	62.09459459	25.91549296	46.72268908	4	2	3	29	25	11	65	7	20	7	34	0	2	2	48	32	16	96	9	21	8	38
1	19	4	5	5	11	4	29	39.57746479	64.34684685	51.7370892	35.51820728	6	7	6	27	25	12	64	9	26	9	44	0	3	3	31	21	12	64	7	21	11	39
1	19	5	5	6	23	13	52	39.57746479	66.5990991	35.30516432	32.71708683	15	11	24	25	26	9	60	14	23	12	49	21	5	8	24	19	9	52	8	18	9	35
1	17	4	5	5	12	4	30	29.01408451	71.1036036	30.61032864	63.52941176	0	6	3	50	32	16	98	12	25	10	47	1	2	0	48	31	15	94	12	26	8	46
1	19	4	5	5	17	4	35	36.05633803	55.33783784	28.2629108	52.32492997	1	6	4	46	31	13	90	14	26	7	47	1	4	5	38	28	12	78	12	28	7	47
1	18	4	5	5	11	4	29	39.57746479	71.1036036	44.69483568	43.92156863	6	18	14	37	24	15	76	7	22	11	40	15	11	16	45	28	15	88	7	26	6	39
1	18	4	5	5	22	10	46	46.61971831	53.08558559	42.34741784	52.32492997	7	1	2	36	26	8	70	7	25	7	39	3	2	3	34	26	11	71	8	19	8	35
1	18	4	5	5	12	8	34	32.53521127	66.5990991	30.61032864	41.12044818	1	5	3	33	23	9	65	6	22	9	37	1	7	10	34	25	10	69	9	25	9	43
1	19	4	6	5	24	7	46	46.61971831	50.83333333	35.30516432	24.31372549	9	12	11	26	23	9	58	9	19	8	36	9	9	12	23	17	9	49	8	22	8	38
1	19	4	5	5	16	10	40	32.53521127	68.85135135	30.61032864	63.52941176	0	8	2	32	23	10	65	10	18	7	35	0	4	5	37	25	13	75	12	19	7	38
1	19	7	8	5	31	8	59	41.10581957	58.29763216	39.22878599	47.50861496	7	5	4	34	23	12	69	9	25	9	43	0	0	0	52	32	16	100	9	18	7	34
1	18	5	6	5	12	4	32	43.09859155	26.05855856	40	38.31932773	14	18	18	18	20	5	43	8	18	7	33	9	11	17	33	22	10	65	11	19	7	37
1	18	4	5	5	18	5	37	39.57746479	41.82432432	44.69483568	27.11484594	2	6	6	34	28	11	73	8	24	6	38	1	3	4	39	31	13	83	8	22	9	39
1	18	5	5	6	29	6	51	36.05633803	48.58108108	44.69483568	46.72268908	4	7	9	35	23	9	67	13	28	7	48	0	1	2	43	27	13	83	12	23	6	41
1	18	4	5	5	11	4	29	46.61971831	62.09459459	35.30516432	38.31932773	2	3	4	44	26	12	82	12	23	10	45	2	3	3	52	32	16	100	8	17	8	33
1	19	5	8	5	29	8	55	36.05633803	53.08558559	30.61032864	60.72829132	9	9	6	26	19	9	54	10	20	9	39	21	4	8	25	17	8	50	10	20	8	38
1	18	6	6	5	12	4	33	32.53521127	66.5990991	30.61032864	52.32492997	6	8	10	34	23	10	67	10	21	7	38	6	0	0	37	24	11	72	6	21	7	34
1	18	4	7	5	14	4	34	36.05633803	53.08558559	40	38.31932773	1	5	2	32	25	12	69	8	21	8	37	0	2	3	29	24	10	63	7	21	8	36
1	18	4	5	5	19	5	38	46.61971831	62.09459459	37.65258216	43.92156863	6	5	3	33	26	13	72	11	22	8	41	6	4	1	38	24	14	76	8	20	9	37
1	18	6	5	5	14	5	35	39.57746479	59.84234234	30.61032864	52.32492997	12	5	3	35	26	8	69	8	19	8	35	12	6	11	31	21	10	62	8	16	6	30
1	18	4	5	5	12	4	30	36.05633803	57.59009009	32.95774648	60.72829132	1	3	4	46	31	9	86	8	25	12	45	0	1	1	48	32	12	92	8	26	12	46
0	19	4	5	5	17	4	35	32.53521127	44.07657658	32.95774648	41.12044818	0	1	0	34	25	11	70	10	24	10	44	0	3	0	37	26	12	75	8	22	11	41
1	18	4	5	5	14	5	33	36.05633803	64.34684685	35.30516432	60.72829132	1	5	2	50	32	14	96	7	31	8	46	3	3	6	42	32	13	87	5	19	7	31
1	18	6	9	7	20	5	47	32.53521127	64.34684685	42.34741784	49.52380952	6	7	11	26	23	11	60	7	20	9	36	9	4	6	20	23	11	54	6	16	7	29
1	19	5	5	5	12	5	32	36.05633803	68.85135135	32.95774648	57.92717087	5	13	9	44	30	15	89	10	24	6	40	4	5	4	42	27	13	82	5	18	7	30
1	18	5	5	5	28	7	50	46.61971831	41.82432432	25.91549296	38.31932773	2	9	4	32	23	11	66	8	19	7	34	4	3	4	17	14	7	38	6	15	5	26
1	18	4	5	5	10	4	28	39.57746479	64.34684685	30.61032864	41.12044818	2	8	11	40	26	11	77	8	21	12	41	3	2	3	41	27	10	78	8	27	7	42
1	18	4	5	5	26	8	48	36.05633803	66.5990991	54.08450704	43.92156863	6	11	13	31	25	10	66	7	24	9	40	3	7	9	31	25	11	67	5	27	9	41
1	19	4	5	5	18	4	36	71.26760563	62.09459459	49.38967136	52.32492997	2	7	6	38	28	16	82	10	26	6	42	0	0	0	40	23	13	76	11	25	7	43
1	18	6	5	5	13	4	33	36.05633803	66.5990991	40	52.32492997	0	1	0	47	32	15	94	11	24	10	45	2	5	5	51	31	16	98	10	26	11	47
1	18	5	6	7	26	6	50	41.10581957	58.29763216	39.22878599	47.50861496	15	16	14	32	19	11	62	11	18	8	37	2	8	11	36	23	11	70	12	16	8	36
1	18	4	6	5	12	4	31	53.66197183	64.34684685	61.12676056	35.51820728	13	17	31	30	21	8	59	9	20	7	36	11	3	5	31	24	10	65	8	20	10	38
1	18	4	5	5	14	4	32	39.57746479	55.33783784	37.65258216	41.12044818	0	2	4	18	17	8	43	6	15	10	31	1	4	9	32	21	10	63	5	20	7	32
1	19	4	5	5	12	8	34	32.53521127	62.09459459	49.38967136	52.32492997	12	10	10	29	18	11	58	6	16	7	29	8	4	5	29	18	11	58	5	16	9	30
1	19	5	5	5	20	4	39	46.61971831	57.59009009	35.30516432	46.72268908	3	7	7	26	19	11	56	11	22	10	43	2	2	0	38	23	12	73	6	10	5	21
1	18	6	5	7	28	8	54	36.05633803	48.58108108	28.2629108	63.52941176	3	4	7	48	31	16	95	6	19	7	32	7	3	6	46	32	12	90	8	18	7	33
1	18	4	6	5	20	5	40	43.09859155	57.59009009	25.91549296	32.71708683	0	2	2	45	29	12	86	11	32	12	55	0	0	0	39	31	12	82	12	20	11	43
1	18	5	5	5	20	5	40	32.53521127	62.09459459	42.34741784	46.72268908	4	13	12	35	26	11	72	9	25	9	43	0	6	6	37	23	12	72	10	25	8	43
0	18	4	5	5	30	9	53	29.01408451	68.85135135	40	63.52941176	7	4	3	31	24	10	65	9	18	9	36	0	0	0	39	24	12	75	10	18	8	36
1	18	4	5	5	24	6	44	46.61971831	57.59009009	37.65258216	41.12044818	6	12	10	21	19	10	50	9	22	7	38	0	2	4	39	28	12	79	10	24	6	40
1	18	4	5	5	23	6	43	43.09859155	59.84234234	32.95774648	52.32492997	8	4	3	38	23	12	73	8	23	9	40	7	0	0	37	28	15	80	8	17	9	34
1	18	5	5	5	14	5	34	29.01408451	55.33783784	32.95774648	60.72829132	1	6	4	36	24	11	71	10	28	11	49	4	3	3	38	26	12	76	9	25	11	45
1	19	4	5	5	24	6	44	57.18309859	57.59009009	49.38967136	49.52380952	8	5	7	34	23	9	66	5	22	6	33	23	5	17	28	17	9	54	6	18	5	29
1	18	4	5	5	12	8	34	39.57746479	62.09459459	37.65258216	60.72829132	1	9	16	36	23	10	69	12	29	12	53	4	5	6	41	25	13	79	10	22	9	41
1	19	4	6	5	18	9	42	39.57746479	50.83333333	49.38967136	35.51820728	1	4	4	40	31	10	81	10	24	7	41	0	2	3	45	32	14	91	6	19	9	34
1	17	5	5	5	18	6	39	32.53521127	62.09459459	42.34741784	55.12605042	1	7	10	44	30	13	87	9	23	12	44	11	7	13	30	23	10	63	10	18	7	35
1	18	4	5	5	11	6	31	36.05633803	62.09459459	30.61032864	46.72268908	1	13	6	40	28	12	80	11	23	8	42	3	3	4	37	26	15	78	10	20	8	38
1	18	5	5	5	27	7	49	43.09859155	50.83333333	32.95774648	29.91596639	5	5	10	41	25	14	80	11	24	6	41	5	2	4	49	31	16	96	10	18	6	34
1	18	4	6	5	30	11	56	36.05633803	64.34684685	40	41.12044818	0	6	7	34	26	11	71	9	23	10	42	0	4	6	38	26	12	76	7	18	10	35
1	19	5	5	17	17	6	50	36.05633803	68.85135135	54.08450704	52.32492997	3	19	4	37	27	10	74	6	21	6	33	1	6	4	32	23	8	63	5	18	7	30
1	19	4	5	5	14	4	32	32.53521127	59.84234234	44.69483568	63.52941176	3	6	3	38	26	12	76	9	26	8	43	0	0	0	33	24	12	69	8	26	9	43
1	18	7	9	5	21	7	49	53.66197183	57.59009009	37.65258216	49.52380952	4	13	7	39	21	13	73	6	17	6	29	5	8	7	36	24	13	73	8	16	7	31
1	19	4	6	5	19	5	39	36.05633803	44.07657658	37.65258216	49.52380952	6	9	5	33	25	12	70	10	24	6	40	4	2	1	44	29	11	84	8	23	7	38
1	18	5	5	5	14	5	34	46.61971831	71.1036036	37.65258216	32.71708683	2	4	3	46	31	14	91	8	26	10	44	6	4	6	32	25	12	69	7	22	6	35
1	19	4	6	5	12	4	31	43.09859155	57.59009009	35.30516432	41.12044818	6	5	7	26	22	13	61	8	22	10	40	2	2	0	51	31	14	96	8	19	10	37
1	18	6	5	5	17	4	37	43.09859155	66.5990991	35.30516432	35.51820728	4	16	13	39	30	13	82	10	26	8	44	1	6	2	45	32	14	91	10	27	7	44
1	18	12	6	5	23	4	50	39.57746479	53.08558559	42.34741784	32.71708683	0	2	2	32	25	11	68	6	18	8	32	3	2	3	35	23	10	68	8	16	6	30
1	19	4	5	8	24	11	52	43.09859155	44.07657658	35.30516432	60.72829132	1	1	1	52	32	15	99	14	31	5	50	0	2	1	52	32	16	100	6	27	10	43
1	19	4	5	5	19	5	38	39.57746479	53.08558559	28.2629108	52.32492997	28	16	23	27	17	7	51	12	22	7	41	6	1	2	33	24	8	65	14	27	8	49
1	17	5	5	7	20	4	41	46.61971831	59.84234234	42.34741784	38.31932773	8	10	8	20	21	9	50	10	22	5	37	10	7	7	15	21	10	46	8	22	8	38
1	18	8	5	5	20	4	42	36.05633803	48.58108108	32.95774648	52.32492997	13	20	30	25	23	8	56	5	22	3	30	16	8	16	25	13	1	39	5	18	3	26
1	18	6	7	8	25	8	54	39.57746479	62.09459459	49.38967136	43.92156863	13	24	19	29	20	12	61	7	21	8	36	18	8	20	21	16	9	46	5	18	6	29
1	18	4	5	5	10	5	29	39.57746479	66.5990991	32.95774648	35.51820728	3	7	4	34	21	10	65	4	17	7	28	3	6	6	38	24	12	74	7	23	6	36
1	19	4	5	5	11	5	30	32.53521127	73.35585586	25.91549296	60.72829132	2	5	7	36	25	9	70	11	22	5	38	1	0	0	39	24	13	76	7	16	7	30
1	19	5	5	5	23	7	45	32.53521127	46.32882883	42.34741784	49.52380952	7	9	14	44	30	12	86	9	18	6	33	12	10	14	33	20	10	63	7	14	6	27
0	19	4	5	5	15	4	33	36.05633803	59.84234234	40	46.72268908	0	1	0	42	28	13	83	10	28	9	47	0	2	2	37	30	13	80	10	19	9	38
1	18	4	5	5	10	4	28	50.14084507	59.84234234	40	55.12605042	13	12	10	50	31	9	90	6	19	7	32	3	2	4	52	32	16	100	5	15	7	27
1	18	4	5	5	13	4	31	36.05633803	55.33783784	25.91549296	63.52941176	3	9	9	37	24	11	72	10	24	8	42	0	5	5	37	24	11	72	12	18	8	38
1	17	4	5	5	15	4	33	50.14084507	59.84234234	35.30516432	49.52380952	3	13	18	34	27	16	77	11	25	9	45	26	5	14	25	17	12	54	6	18	4	28
1	18	4	8	5	25	7	49	32.53521127	57.59009009	44.69483568	43.92156863	12	13	15	26	17	8	51	10	18	7	35	19	7	17	28	17	9	54	5	18	5	28
1	17	4	5	5	16	8	38	39.57746479	57.59009009	37.65258216	35.51820728	1	15	5	35	24	12	71	11	22	9	42	4	6	3	37	22	12	71	8	16	7	31
0	19	4	8	5	21	6	44	36.05633803	64.34684685	25.91549296	52.32492997	3	14	14	41	26	11	78	9	23	10	42	0	2	2	37	24	10	71	6	25	8	39
1	18	4	5	5	22	7	43	29.01408451	48.58108108	40	57.92717087	7	4	4	30	21	11	62	5	24	9	38	7	4	8	27	17	8	52	5	23	6	34
1	19	4	5	5	28	8	50	36.05633803	66.5990991	44.69483568	52.32492997	2	10	9	34	25	14	73	11	24	5	40	3	2	2	36	21	10	67	8	19	6	33
1	18	5	5	5	10	4	29	36.05633803	62.09459459	37.65258216	63.52941176	5	8	10	33	22	12	67	8	25	8	41	3	4	5	38	27	11	76	9	18	9	36
1	19	6	5	5	19	8	43	32.53521127	50.83333333	56.43192488	46.72268908	7	14	8	27	15	8	50	12	24	8	44	0	0	0	36	25	13	74	6	18	7	31
1	19	5	5	5	19	8	42	39.57746479	53.08558559	42.34741784	55.12605042	5	14	14	33	23	11	67	10	23	7	40	1	7	7	36	24	10	70	8	25	6	39
1	19	8	5	5	19	4	41	71.26760563	64.34684685	58.77934272	27.11484594	8	8	6	40	20	7	67	7	19	7	33	17	9	16	29	21	7	57	5	10	5	20
1	18	4	5	5	16	5	35	43.09859155	68.85135135	49.38967136	27.11484594	3	3	3	36	30	14	80	9	22	11	42	6	4	5	34	22	10	66	13	22	6	41
1	18	4	6	5	16	5	36	43.09859155	55.33783784	37.65258216	55.12605042	3	6	3	49	32	13	94	9	23	10	42	3	3	3	36	26	11	73	7	23	8	38
1	18	4	5	5	15	8	37	39.57746479	46.32882883	37.65258216	38.31932773	17	19	14	23	19	11	53	9	23	8	40	11	5	3	41	27	13	81	6	18	10	34
1	18	7	5	5	31	6	54	36.05633803	66.5990991	44.69483568	46.72268908	8	8	7	40	27	11	78	12	28	7	47	3	7	6	29	23	8	60	8	18	7	33
1	19	4	5	5	21	6	41	32.53521127	71.1036036	32.95774648	63.52941176	3	3	1	47	26	12	85	14	28	11	53	0	0	0	47	26	10	83	12	22	8	42
1	18	4	5	5	16	4	34	32.53521127	68.85135135	23.56807512	57.92717087	0	2	1	38	31	12	81	11	24	9	44	2	2	1	48	31	13	92	12	20	8	40
1	18	4	5	7	26	8	50	74.78873239	39.57207207	70.51643192	21.51260504	7	20	21	23	17	8	48	6	18	6	30	1	2	4	39	22	11	72	8	19	6	33
1	18	7	5	5	12	8	37	39.57746479	68.85135135	42.34741784	35.51820728	24	17	17	30	17	11	58	6	15	7	28	18	7	17	28	15	7	50	6	19	6	31
1	19	4	5	5	18	6	38	46.61971831	62.09459459	47.04225352	52.32492997	8	7	15	42	30	15	87	8	27	11	46	2	2	2	52	32	16	100	11	30	7	48
1	19	4	5	5	18	9	41	43.09859155	57.59009009	47.04225352	32.71708683	3	7	4	33	19	10	62	4	17	7	28	0	2	2	47	32	14	93	12	24	7	43
1	18	13	5	5	26	4	53	39.57746479	55.33783784	42.34741784	57.92717087	3	7	4	43	27	13	83	7	18	9	34	38	14	46	20	13	2	35	5	15	6	26
1	19	4	5	5	20	6	40	43.09859155	64.34684685	28.2629108	55.12605042	4	22	10	37	26	12	75	10	20	10	40	7	8	11	32	20	11	63	9	16	7	32
1	18	4	5	5	10	4	28	32.53521127	66.5990991	25.91549296	57.92717087	2	2	2	48	32	16	96	10	25	9	44	0	4	0	46	32	14	92	8	26	10	44
1	19	4	5	5	14	8	36	46.61971831	48.58108108	40	41.12044818	7	13	15	25	25	7	57	7	15	7	29	4	3	4	21	17	7	45	8	10	5	23
0	18	6	5	5	12	8	36	36.05633803	64.34684685	28.2629108	43.92156863	2	2	0	38	25	13	76	12	23	11	46	2	0	0	41	28	12	81	7	25	8	40
1	19	4	5	5	11	5	30	36.05633803	41.82432432	35.30516432	41.12044818	11	6	6	18	19	6	43	9	22	7	38	4	1	0	29	29	13	71	8	22	8	38
1	18	4	5	5	20	6	40	32.53521127	62.09459459	25.91549296	49.52380952	4	3	3	37	26	12	75	6	18	7	31	0	2	2	43	28	12	83	6	21	8	35
0	18	4	5	5	17	5	36	39.57746479	57.59009009	32.95774648	49.52380952	14	12	7	31	17	9	57	6	21	7	34	6	4	5	31	23	12	66	10	22	7	39
1	18	4	5	5	15	4	33	43.09859155	68.85135135	35.30516432	38.31932773	7	12	12	39	27	15	81	7	22	9	38	3	6	17	39	26	13	78	10	24	8	42
1	19	4	5	5	18	4	36	29.01408451	73.35585586	32.95774648	60.72829132	7	7	6	40	27	11	78	7	27	10	44	1	4	2	42	29	12	83	8	28	11	47
1	18	4	5	5	33	4	51	36.05633803	62.09459459	35.30516432	55.12605042	16	8	5	32	32	4	68	5	20	3	28	0	0	0	43	28	10	81	14	20	5	39
1	18	7	6	5	17	4	39	46.61971831	68.85135135	28.2629108	55.12605042	4	16	9	50	31	15	96	8	18	6	32	1	8	3	42	27	12	81	10	20	8	38
1	19	9	6	5	21	9	50	50.14084507	41.82432432	47.04225352	43.92156863	4	11	6	29	22	10	61	11	16	7	34	16	5	10	33	19	10	62	7	20	6	33
1	19	4	5	5	19	4	37	36.05633803	62.09459459	28.2629108	43.92156863	5	12	10	34	23	9	66	7	21	10	38	1	2	3	36	27	10	73	14	21	7	42
1	19	5	5	5	26	9	50	36.05633803	66.5990991	44.69483568	46.72268908	12	19	26	28	16	9	53	9	26	9	44	9	7	9	31	16	7	54	8	24	7	39
1	18	5	7	5	13	4	34	43.09859155	64.34684685	56.43192488	49.52380952	5	6	11	36	22	14	72	11	19	7	37	0	4	5	47	31	16	94	10	16	6	32
1	18	4	5	5	14	5	33	36.05633803	68.85135135	25.91549296	57.92717087	7	10	11	33	20	11	64	8	22	7	37	5	3	4	31	26	13	70	10	22	7	39
1	20	4	5	5	16	6	36	39.57746479	62.09459459	35.30516432	52.32492997	1	6	5	48	29	13	90	10	20	11	41	0	2	1	48	32	13	93	12	26	10	48
1	19	8	5	5	22	5	45	43.09859155	66.5990991	28.2629108	63.52941176	4	10	9	41	25	13	79	11	27	8	46	4	7	9	41	28	14	83	7	19	7	33
1	18	4	5	5	26	6	46	36.05633803	28.31081081	40	49.52380952	0	2	2	23	19	8	50	8	15	7	30	0	3	3	24	16	8	48	10	13	6	29
1	19	4	5	5	17	5	36	39.57746479	50.83333333	35.30516432	46.72268908	4	15	9	29	23	8	60	10	24	8	42	5	2	3	35	22	12	69	12	23	7	42
1	19	7	8	5	21	7	48	78.30985915	48.58108108	61.12676056	38.31932773	16	24	14	28	18	7	53	4	17	7	28	4	6	5	35	25	10	70	6	20	6	32
1	19	4	5	5	20	5	39	53.66197183	39.57207207	68.16901408	43.92156863	0	7	3	38	22	12	72	14	21	10	45	3	4	4	49	26	14	89	15	22	8	45
1	19	4	5	5	15	6	35	39.57746479	59.84234234	30.61032864	52.32492997	1	2	3	42	24	11	77	10	25	7	42	1	4	6	33	26	13	72	8	23	9	40
1	18	4	6	5	16	5	36	32.53521127	57.59009009	54.08450704	35.51820728	4	7	6	34	26	16	76	8	22	8	38	1	2	0	45	31	16	92	11	18	7	36
1	18	5	5	5	22	8	45	32.53521127	46.32882883	28.2629108	66.33053221	3	5	2	32	22	12	66	8	21	9	38	9	4	5	27	21	11	59	8	19	6	33
1	18	4	5	5	17	6	37	36.05633803	59.84234234	25.91549296	43.92156863	3	1	2	27	23	11	61	10	23	6	39	12	3	6	31	19	12	62	8	16	7	31
1	18	8	5	5	41	13	72	39.57746479	26.05855856	47.04225352	49.52380952	8	11	4	27	22	7	56	10	19	6	35	4	3	4	38	27	6	71	6	18	5	29
1	18	6	5	5	31	9	56	32.53521127	71.1036036	28.2629108	49.52380952	4	3	6	42	25	11	78	8	23	9	40	4	6	5	36	23	9	68	11	23	7	41
1	19	4	6	5	22	7	44	39.57746479	44.07657658	51.7370892	35.51820728	13	14	22	40	21	15	76	6	17	5	28	18	8	19	27	19	13	59	5	16	7	28
1	19	6	9	5	24	5	49	39.57746479	68.85135135	23.56807512	66.33053221	0	4	6	45	30	11	86	7	23	7	37	0	0	0	37	26	9	72	8	20	8	36
1	18	4	7	5	16	4	36	53.66197183	57.59009009	49.38967136	27.11484594	7	24	14	27	26	14	67	9	21	10	40	3	15	0	39	24	10	73	12	29	10	51
1	19	4	5	5	14	4	32	29.01408451	68.85135135	44.69483568	49.52380952	4	11	8	44	30	11	85	12	29	11	52	3	4	4	48	31	13	92	12	23	8	43
1	19	4	5	5	18	6	38	41.10581957	58.29763216	39.22878599	47.50861496	1	5	6	45	32	13	90	8	26	12	46	1	3	3	44	31	16	91	5	22	9	36
1	19	4	5	5	22	6	42	41.10581957	58.29763216	39.22878599	47.50861496	0	7	4	35	24	11	70	8	21	7	36	0	1	2	36	23	12	71	11	21	7	39
1	18	7	5	5	25	6	48	64.22535211	62.09459459	58.77934272	32.71708683	3	16	19	27	21	10	58	12	19	7	38	33	6	10	23	16	10	49	8	16	10	34
1	19	4	5	5	21	7	42	29.01408451	66.5990991	42.34741784	46.72268908	11	7	13	32	22	9	63	8	24	7	39	6	1	1	44	25	11	80	10	26	7	43
1	18	4	5	5	14	4	32	41.10581957	58.29763216	39.22878599	47.50861496	0	7	6	45	29	12	86	9	24	8	41	1	3	2	37	25	10	72	6	24	7	37
1	18	8	8	5	16	4	41	39.57746479	57.59009009	49.38967136	55.12605042	13	18	23	20	18	9	47	6	18	8	32	2	3	4	43	32	12	87	7	27	7	41
1	18	4	5	5	18	6	38	39.57746479	62.09459459	23.56807512	57.92717087	1	2	0	39	24	11	74	9	20	7	36	0	2	1	37	23	11	71	8	16	6	30
1	19	6	9	5	24	10	54	43.09859155	55.33783784	56.43192488	46.72268908	21	10	9	29	16	4	49	5	13	4	22	17	5	5	23	18	8	49	12	19	6	37
1	18	4	5	5	10	4	28	43.09859155	68.85135135	35.30516432	55.12605042	2	9	6	40	26	14	80	13	25	12	50	3	8	6	36	27	15	78	9	24	6	39
1	18	4	5	5	10	8	32	36.05633803	73.35585586	30.61032864	46.72268908	3	6	4	50	32	14	96	9	26	11	46	0	0	0	52	32	14	98	12	32	12	56
1	17	7	8	5	15	5	40	43.09859155	62.09459459	54.08450704	32.71708683	5	6	4	38	28	13	79	8	26	6	40	3	7	5	36	25	12	73	7	24	5	36
1	18	4	5	5	24	6	44	53.66197183	28.31081081	61.12676056	27.11484594	8	4	6	44	29	10	83	8	17	6	31	8	1	3	23	17	10	50	4	14	5	23
1	19	4	5	5	23	6	43	39.57746479	59.84234234	30.61032864	55.12605042	3	11	4	34	26	11	71	10	24	9	43	11	0	0	31	21	10	62	6	23	6	35
1	19	5	5	5	25	6	46	50.14084507	46.32882883	30.61032864	46.72268908	3	0	0	33	23	13	69	5	15	6	26	0	1	2	31	21	10	62	8	25	6	39
1		4	5	5	10	4	28	57.18309859	46.32882883	40	46.72268908	9	19	7	16	20	10	46	8	18	11	37	8	3	6	12	17	9	38	7	16	8	31
1	18	4	5	5	10	4	28	43.09859155	68.85135135	37.65258216	43.92156863	0	0	0	44	30	16	90	13	32	12	57	0	2	8	41	30	15	86	6	26	12	44
1	18	5	5	5	11	4	30	39.57746479	55.33783784	37.65258216	24.31372549	0	4	8	43	30	16	89	10	23	10	43	1	2	3	44	31	16	91	6	24	11	41
1	18	9	8	5	40	7	69	32.53521127	53.08558559	40	38.31932773	9	5	6	31	20	9	60	7	20	8	35	19	2	4	22	18	8	48	6	16	6	28
1	18	4	5	5	13	8	35	50.14084507	55.33783784	47.04225352	27.11484594	8	8	7	26	19	7	52	12	24	7	43	1	1	1	41	25	11	77	15	32	8	55
1	18	4	6	5	18	5	38	39.57746479	48.58108108	40	57.92717087	8	16	18	36	26	11	73	10	25	9	44	7	4	8	32	22	12	66	6	19	5	30
1	18	4	5	5	17	4	35	43.09859155	64.34684685	28.2629108	55.12605042	0	1	1	47	29	13	89	13	32	10	55	0	3	5	52	32	14	98	10	30	11	51
1	20	4	5	5	11	8	33	41.10581957	58.29763216	39.22878599	47.50861496	11	14	11	39	21	11	71	8	22	6	36	3	4	4	44	24	14	82	8	19	6	33
1	22	4	5	5	14	4	32	29.01408451	64.34684685	42.34741784	57.92717087	4	8	9	34	27	11	72	10	25	6	41	0	4	3	39	26	13	78	10	27	7	44
1	20	5	5	5	13	4	32	39.57746479	66.5990991	28.2629108	57.92717087	6	5	6	37	27	12	76	11	24	7	42	0	3	3	39	32	14	85	9	15	6	30
1	22	4	5	5	18	4	36	41.10581957	58.29763216	39.22878599	47.50861496	1	1	1	41	31	11	83	10	28	9	47	2	3	2	42	29	13	84	5	14	8	27
1	23	4	5	5	26	8	48	46.61971831	37.31981982	54.08450704	46.72268908	32	10	9	14	15	6	35	8	23	5	36	2	7	14	52	32	16	100	9	26	7	42
1	23	4	5	5	21	9	44	50.14084507	46.32882883	44.69483568	43.92156863	9	12	12	28	16	6	50	8	18	6	32	15	17	33	26	16	8	50	4	18	5	27
1	20	4	5	5	21	6	41	32.53521127	46.32882883	28.2629108	69.13165266	2	6	3	34	18	9	61	10	27	8	45	0	0	0	40	26	12	78	16	27	10	53
1	20	4	5	6	18	5	38	43.09859155	48.58108108	35.30516432	43.92156863	0	7	9	35	25	12	72	10	22	9	41	3	2	3	40	24	12	76	9	22	8	39
1	21	4	5	6	24	9	48	43.09859155	53.08558559	32.95774648	55.12605042	2	9	11	30	20	9	59	9	20	7	36	4	5	7	33	21	10	64	5	22	10	37
1	21	4	5	5	21	6	41	41.10581957	58.29763216	39.22878599	47.50861496	2	4	5	47	27	15	89	5	25	10	40	2	3	3	37	23	10	70	4	14	6	24
1	23	5	6	7	24	10	52	60.70422535	37.31981982	61.12676056	38.31932773	28	30	32	23	17	7	47	5	23	6	34	8	12	15	26	20	9	55	7	23	7	37
1	20	4	5	5	14	4	32	50.14084507	68.85135135	25.91549296	57.92717087	3	3	4	52	27	12	91	10	31	12	53	0	0	0	43	26	12	81	12	31	12	55
1	22	5	5	5	19	8	42	36.05633803	64.34684685	28.2629108	55.12605042	3	0	0	48	30	13	91	13	31	8	52	1	2	2	45	28	12	85	12	20	11	43
1	22	5	13	5	23	10	56	39.57746479	62.09459459	42.34741784	35.51820728	3	5	1	45	28	12	85	11	24	8	43	0	1	2	39	23	12	74	10	21	6	37
1	22	4	5	7	14	4	34	50.14084507	53.08558559	30.61032864	38.31932773	0	1	2	52	32	14	98	12	29	9	50	0	1	1	52	32	16	100	13	28	9	50
1	21	4	5	5	15	4	33	39.57746479	57.59009009	23.56807512	69.13165266	0	6	1	37	25	13	75	10	28	12	50	0	0	0	39	24	12	75	6	27	6	39
1	22	4	5	5	20	9	43	36.05633803	68.85135135	30.61032864	52.32492997	1	0	0	44	32	11	87	13	23	12	48	12	3	8	38	22	11	71	7	19	6	32
1	22	4	5	5	19	8	41	39.57746479	66.5990991	32.95774648	43.92156863	7	3	1	50	30	16	96	6	22	7	35	3	2	0	30	20	6	56	5	22	9	36
1	22	5	9	5	18	6	43	71.26760563	53.08558559	63.4741784	35.51820728	0	5	9	51	30	14	95	5	22	9	36	3	4	4	52	32	14	98	5	14	9	28
1	21	4	5	5	20	4	38	41.10581957	58.29763216	39.22878599	47.50861496	1	5	3	24	22	10	56	10	20	7	37	0	7	5	27	21	9	57	9	18	9	36
1	22	4	5	5	15	6	35	39.57746479	68.85135135	32.95774648	55.12605042	2	1	0	39	25	10	74	12	18	8	38	1	1	2	29	22	9	60	6	12	9	27
1	22	4	5	5	12	4	30	43.09859155	68.85135135	37.65258216	41.12044818	7	12	10	37	25	9	71	12	29	8	49	0	3	1	48	31	14	93	7	26	7	40
1	22	4	7	6	27	4	48	53.66197183	37.31981982	58.77934272	46.72268908	19	12	15	25	18	10	53	5	20	6	31	20	14	30	26	16	8	50	7	18	5	30
1	20	4	5	5	10	4	28	32.53521127	71.1036036	42.34741784	52.32492997	4	11	14	35	25	12	72	13	25	11	49	3	2	2	37	23	12	72	14	27	11	52
1	18	4	5	5	14	4	32	41.10581957	58.29763216	39.22878599	47.50861496	8	15	9	34	25	11	70	10	25	7	42	4	3	3	47	31	14	92	6	19	7	32
1	17	4	5	5	10	4	28	43.09859155	59.84234234	30.61032864	63.52941176	0	7	0	31	21	12	64	10	30	8	48	1	6	10	32	25	12	69	9	16	6	31
1	18	5	5	5	14	4	33	32.53521127	41.82432432	37.65258216	43.92156863	4	8	7	36	25	10	71	9	23	6	38	0	3	1	38	29	13	80	10	22	7	39
1	17	7	9	5	16	5	42	32.53521127	71.1036036	30.61032864	35.51820728	5	8	3	35	27	13	75	10	29	7	46	6	4	5	34	25	16	75	13	24	8	45
1	18	9	6	5	28	13	61	43.09859155	64.34684685	49.38967136	43.92156863	7	7	8	35	23	9	67	9	26	10	45	13	5	7	33	19	10	62	7	24	9	40
1	19	4	5	5	14	8	36	71.26760563	48.58108108	37.65258216	52.32492997	5	18	19	44	28	12	84	9	23	12	44	7	7	13	41	27	10	78	11	25	8	44
1	18	4	6	6	15	5	36	32.53521127	66.5990991	37.65258216	63.52941176	6	12	17	37	22	12	71	11	29	10	50	0	2	4	40	29	16	85	7	23	10	40
1	18	4	5	5	11	8	33	36.05633803	71.1036036	32.95774648	49.52380952	2	4	4	44	28	13	85	10	26	12	48	1	1	0	51	32	15	98	13	23	10	46
1	19	6	5	5	13	4	33	46.61971831	55.33783784	30.61032864	57.92717087	0	3	7	38	32	16	86	10	23	5	38	6	1	3	37	26	13	76	12	20	9	41
0	19	4	5	5	14	4	32	41.10581957	58.29763216	39.22878599	47.50861496	3	6	6	34	27	11	72	14	31	8	53	4	2	5	37	24	14	75	14	24	7	45
1	18	4	5	5	10	4	28	36.05633803	71.1036036	25.91549296	46.72268908	12	5	6	48	30	14	92	10	23	7	40	17	6	11	14	13	8	35	6	18	5	29
1	18	7	5	9	18	4	43	43.09859155	50.83333333	40	41.12044818	2	5	4	24	20	10	54	10	21	7	38	5	2	0	26	23	10	59	8	20	6	34
1	19	7	5	6	18	4	40	57.18309859	68.85135135	56.43192488	41.12044818	2	24	25	52	32	16	100	14	26	9	49	0	2	2	52	32	16	100	6	23	8	37
1	18	6	5	6	22	6	45	39.57746479	68.85135135	42.34741784	38.31932773	9	7	7	37	28	10	75	7	20	9	36	4	5	4	35	22	10	67	10	21	7	38
1	18	4	5	5	14	5	33	32.53521127	35.06756757	32.95774648	49.52380952	2	7	8	30	23	14	67	5	17	4	26	2	8	7	31	24	13	68	7	15	6	28
1	18	4	5	5	15	4	33	36.05633803	68.85135135	47.04225352	43.92156863	4	14	11	37	27	13	77	11	23	6	40	4	7	7	36	26	15	77	7	24	6	37
1	19	0	0	0	0	0	0	36.05633803	66.5990991	37.65258216	57.92717087	3	14	11	39	26	13	78	10	29	10	49	0	0	0	37	21	11	69	13	25	10	48
1	18	5	7	5	21	4	42	39.57746479	59.84234234	28.2629108	63.52941176	0	2	4	47	32	14	93	11	20	7	38	9	1	3	50	29	13	92	10	17	6	33
0	19	5	5	5	15	4	34	46.61971831	57.59009009	42.34741784	55.12605042	10	6	10	47	30	16	93	9	23	7	39	5	7	15	39	23	14	76	5	14	10	29
1	18	4	8	5	17	4	38	53.66197183	68.85135135	63.4741784	32.71708683	1	0	0	39	25	10	74	18	22	7	47	0	7	10	35	27	13	75	9	24	6	39
1	18	5	5	5	13	5	33	43.09859155	59.84234234	35.30516432	63.52941176	0	9	7	33	25	9	67	10	21	6	37	2	11	12	29	25	9	63	7	22	9	38
0	18	6	5	5	24	7	47	36.05633803	48.58108108	54.08450704	52.32492997	0	6	2	37	27	13	77	7	13	6	26	0	0	0	47	32	10	89	13	27	12	52
1	19	4	5	5	18	8	40	32.53521127	48.58108108	54.08450704	46.72268908	8	6	1	36	25	12	73	8	21	7	36	21	4	4	24	23	7	54	6	16	6	28
0	18	4	5	5	19	6	39	39.57746479	57.59009009	28.2629108	52.32492997	1	7	1	47	28	15	90	11	18	8	37	1	4	4	49	32	16	97	11	27	11	49
1	19	4	5	5	16	5	35	39.57746479	66.5990991	35.30516432	35.51820728	3	10	7	41	28	14	83	12	21	8	41	3	3	3	40	26	12	78	10	18	7	35
1	19	4	5	6	17	5	37	43.09859155	66.5990991	30.61032864	41.12044818	2	1	0	44	30	13	87	8	19	9	36	5	5	5	35	24	11	70	10	18	7	35
1	18	4	5	5	23	7	44	32.53521127	48.58108108	25.91549296	55.12605042	9	9	5	15	16	4	35	9	17	6	32	2	2	3	35	26	8	69	9	20	7	36
1	19	4	7	5	16	4	36	36.05633803	66.5990991	35.30516432	52.32492997	3	4	6	52	29	10	91	9	15	12	36	6	4	6	35	26	13	74	6	14	9	29
1	19	4	5	5	10	4	28	32.53521127	39.57207207	30.61032864	69.13165266	4	7	5	41	27	13	81	9	19	8	36	4	2	2	40	26	12	78	9	22	6	37
1	19	7	13	5	40	3	68	32.53521127	55.33783784	42.34741784	57.92717087	7	9	6	33	24	11	68	5	13	8	26	2	3	5	34	28	13	75	8	18	6	32
1	17	4	5	5	10	4	28	50.14084507	59.84234234	37.65258216	29.91596639	6	10	10	35	25	11	71	10	27	8	45	1	5	6	52	32	16	100	11	24	5	40
1	18	6	5	5	19	5	40	43.09859155	64.34684685	30.61032864	32.71708683	4	6	9	41	27	12	80	7	27	11	45	8	8	12	37	23	11	71	5	24	8	37
1	18	4	5	5	26	4	44	43.09859155	59.84234234	51.7370892	35.51820728	8	14	18	39	27	14	80	5	16	7	28	6	5	6	33	27	11	71	11	26	10	47
1	18	12	18	16	30	11	87	67.74647887	53.08558559	37.65258216	49.52380952	24	26	42	31	14	6	51	6	21	6	33	22	23	37	35	16	11	62	9	22	6	37
1	18	4	5	5	18	4	36	32.53521127	68.85135135	28.2629108	49.52380952	18	11	10	31	29	11	71	10	12	6	28	28	7	12	17	21	10	48	6	15	5	26
1	18	5	5	5	13	4	32	29.01408451	68.85135135	35.30516432	38.31932773	0	11	9	50	27	15	92	16	23	12	51	3	4	3	36	23	11	70	12	21	10	43
1	18	10	6	6	26	5	53	39.57746479	37.31981982	65.82159624	35.51820728	12	19	6	24	13	10	47	6	15	5	26	15	9	13	23	18	7	48	7	18	6	31
1	18	4	5	5	24	6	44	36.05633803	68.85135135	28.2629108	32.71708683	3	5	2	38	27	13	78	12	22	8	42	2	6	7	37	27	11	75	12	18	7	37
1	18	4	5	5	16	4	34	39.57746479	64.34684685	30.61032864	52.32492997	4	9	12	35	30	11	76	16	24	11	51	0	1	1	49	32	12	93	11	25	12	48
1	18	4	5	5	15	4	33	39.57746479	55.33783784	40	55.12605042	9	11	0	46	30	16	92	4	11	8	23	12	2	1	37	25	12	74	7	20	7	34
1	18	6	6	5	32	6	55	60.70422535	53.08558559	68.16901408	32.71708683	21	9	15	19	19	8	46	9	12	6	27	9	4	8	23	18	11	52	7	15	6	28
1	17	4	5	5	14	5	33	36.05633803	71.1036036	30.61032864	69.13165266	20	2	0	43	32	16	91	3	18	7	28	9	3	4	27	23	13	63	8	20	5	33
1	18	4	5	5	19	6	39	46.61971831	50.83333333	65.82159624	27.11484594	14	10	7	23	24	14	61	12	16	8	36	4	7	3	34	22	11	67	11	17	8	36
1	18	4	5	5	21	8	43	39.57746479	59.84234234	37.65258216	52.32492997	15	14	19	24	18	10	52	8	18	9	35	3	5	11	29	19	11	59	7	21	6	34
1	19	4	8	5	19	6	42	41.10581957	58.29763216	39.22878599	47.50861496	13	15	16	20	19	7	46	11	20	10	41	2	1	1	44	24	9	77	14	22	10	46
1	18	7	8	6	17	4	42	39.57746479	64.34684685	49.38967136	38.31932773	7	6	3	47	30	12	89	11	21	11	43	11	6	6	44	27	14	85	8	20	8	36
1	18	4	5	5	10	4	28	46.61971831	53.08558559	25.91549296	57.92717087	1	0	0	38	29	11	78	10	12	5	27	5	6	4	47	32	16	95	14	19	8	41
1	19	4	5	5	18	6	38	32.53521127	66.5990991	32.95774648	38.31932773	6	22	14	48	29	16	93	12	22	8	42	3	8	5	43	29	16	88	15	24	9	48
1	19	7	8	5	31	7	58	67.74647887	55.33783784	56.43192488	43.92156863	24	14	12	38	25	10	73	8	24	7	39	8	4	0	35	21	10	66	9	22	8	39
1	19	6	5	5	24	9	49	36.05633803	53.08558559	40	49.52380952	3	8	5	44	30	13	87	12	20	10	42	4	4	3	36	23	9	68	8	22	9	39
0	21	4	5	8	22	4	43	36.05633803	68.85135135	30.61032864	52.32492997	1	1	1	48	29	10	87	9	20	10	39	1	2	3	39	28	12	79	9	17	9	35
0	21	4	5	5	10	8	32	60.70422535	46.32882883	35.30516432	55.12605042	2	3	4	39	27	15	81	9	21	8	38	0	1	2	38	24	13	75	5	14	8	27
0	22	4	6	5	25	8	48	36.05633803	57.59009009	35.30516432	66.33053221	2	8	2	42	28	14	84	8	25	7	40	6	4	3	30	15	12	57	7	26	8	41
0	20	4	5	5	18	4	36	32.53521127	59.84234234	32.95774648	52.32492997	2	7	6	36	26	13	75	5	22	9	36	1	2	4	37	30	13	80	7	23	8	38
0	20	5	5	5	24	6	45	39.57746479	48.58108108	35.30516432	57.92717087	2	6	4	44	27	14	85	8	21	9	38	1	6	10	38	26	14	78	7	22	10	39
0	19	5	5	5	20	6	41	46.61971831	71.1036036	32.95774648	52.32492997	0	9	6	30	22	12	64	11	19	8	38	1	6	6	27	19	9	55	8	23	8	39
0	23	4	6	5	22	7	44	39.57746479	55.33783784	44.69483568	52.32492997	12	10	23	37	21	10	68	10	24	7	41	4	7	13	38	23	10	71	8	23	8	39
0	19	4	5	5	10	4	28	39.57746479	57.59009009	37.65258216	60.72829132	2	4	1	48	32	13	93	8	24	12	44	2	2	3	45	30	15	90	10	26	8	44
0	22	5	5	5	14	5	34	32.53521127	50.83333333	23.56807512	63.52941176	1	5	4	38	23	11	72	11	22	9	42	0	5	4	36	24	9	69	12	27	8	47
0	23	4	5	5	19	12	45	29.01408451	39.57207207	37.65258216	55.12605042	4	16	7	35	24	12	71	11	27	8	46	1	7	6	40	29	12	81	12	26	8	46
0	20	6	6	5	21	6	44	43.09859155	64.34684685	35.30516432	41.12044818	1	9	6	52	32	13	97	7	27	12	46	0	2	4	39	25	11	75	8	23	9	40
0	19	7	6	5	14	4	36	32.53521127	73.35585586	40	63.52941176	3	4	4	38	29	15	82	6	16	10	32	2	8	15	46	30	13	89	9	21	9	39
0	20	4	5	5	12	4	30	36.05633803	64.34684685	40	43.92156863	1	2	1	52	32	15	99	10	21	12	43	0	4	8	45	29	12	86	8	14	8	30
0	22	4	5	5	15	6	35	32.53521127	68.85135135	28.2629108	60.72829132	2	2	2	41	26	15	82	11	21	11	43	1	3	1	38	24	12	74	7	25	10	42
0	17	4	5	5	26	4	44	46.61971831	59.84234234	32.95774648	52.32492997	11	7	3	27	23	13	63	8	22	7	37	21	4	7	22	16	5	43	6	14	6	26
0	18	4	5	5	15	4	33	39.57746479	44.07657658	37.65258216	55.12605042	6	13	13	38	27	12	77	9	15	8	32	3	4	6	36	29	12	77	10	20	9	39
1	17	5	5	6	15	7	38	36.05633803	39.57207207	75.21126761	35.51820728	8	16	12	36	28	13	77	10	23	7	40	6	7	5	38	27	10	75	10	21	7	38
1	18	4	5	5	16	4	34	46.61971831	41.82432432	28.2629108	55.12605042	1	6	3	31	27	9	67	8	32	7	47	0	2	1	38	29	11	78	7	25	10	42
1	18	4	5	5	12	4	30	60.70422535	53.08558559	44.69483568	41.12044818	16	7	5	25	15	7	47	8	15	3	26	11	6	18	28	19	9	56	6	21	6	33
1	18	4	5	4	21	4	38	41.10581957	58.29763216	39.22878599	47.50861496	0	1	0	36	28	13	77	9	19	8	36	1	1	0	42	30	16	88	10	29	8	47
1	19	4	5	5	16	4	34	36.05633803	62.09459459	28.2629108	38.31932773	5	4	4	42	31	13	86	10	28	7	45	1	3	3	40	29	13	82	6	21	10	37
1	18	4	6	5	14	5	34	32.53521127	71.1036036	30.61032864	52.32492997	5	14	5	46	30	12	88	10	25	10	45	0	1	1	34	24	10	68	8	20	10	38
1	18	7	6	6	25	6	50	39.57746479	57.59009009	47.04225352	29.91596639	9	9	8	34	23	11	68	6	19	8	33	14	6	8	32	19	9	60	8	18	7	33
1	18	6	5	5	29	7	52	36.05633803	35.06756757	42.34741784	57.92717087	10	5	4	31	21	9	61	9	19	6	34	19	6	9	21	14	8	43	6	19	6	31
1	17	4	5	5	19	6	39	39.57746479	59.84234234	40	35.51820728	7	3	2	35	24	13	72	8	23	7	38	9	2	3	34	21	12	67	7	22	7	36
1	19	4	5	5	42	12	68	32.53521127	68.85135135	28.2629108	29.91596639	2	8	6	44	31	12	87	10	23	8	41	0	5	10	52	32	16	100	6	20	7	33
1	19	5	5	5	13	5	33	46.61971831	66.5990991	30.61032864	41.12044818	4	6	4	34	26	12	72	8	23	8	39	0	6	6	37	26	12	75	7	20	8	35
1	18	6	5	5	19	5	40	36.05633803	39.57207207	32.95774648	41.12044818	9	10	9	23	21	7	51	8	15	6	29	10	5	7	23	18	9	50	9	21	5	35
1	20	4	4	5	21	8	42	46.61971831	37.31981982	44.69483568	46.72268908	16	4	10	28	16	12	56	6	18	4	28	20	6	12	28	16	7	51	8	18	6	32
1	19	4	5	5	27	11	52	32.53521127	68.85135135	25.91549296	63.52941176	0	4	1	31	24	13	68	8	22	6	36	0	3	2	33	27	14	74	12	22	9	43
1	21	4	5	5	23	4	41	32.53521127	71.1036036	25.91549296	57.92717087	5	2	2	33	23	11	67	13	24	10	47	0	3	3	46	29	14	89	10	23	7	40
1	20	4	5	5	18	6	38	43.09859155	50.83333333	44.69483568	57.92717087	9	11	9	29	22	10	61	18	22	5	45	5	10	16	42	24	11	77	9	22	7	38
1	20	4	5	9	16	4	38	36.05633803	59.84234234	25.91549296	63.52941176	5	11	5	50	32	14	96	10	30	12	52	0	5	8	26	20	11	57	11	23	7	41
1	20	4	5	5	13	5	32	46.61971831	57.59009009	72.86384977	24.31372549	4	6	8	40	23	14	77	8	27	9	44	4	3	6	41	26	11	78	10	15	7	32
1	19	4	7	5	14	4	34	50.14084507	62.09459459	42.34741784	43.92156863	12	8	7	38	22	7	67	10	21	7	38	4	5	9	40	24	13	77	8	22	8	38
1	22	4	7	5	20	5	41	29.01408451	71.1036036	25.91549296	55.12605042	0	13	10	41	25	12	78	11	25	10	46	8	4	9	41	28	15	84	9	21	6	36
1	21	4	5	5	13	7	34	32.53521127	66.5990991	32.95774648	55.12605042	6	7	2	37	24	12	73	9	27	9	45	8	5	5	42	27	10	79	8	20	7	35
1	19	4	5	5	25	6	45	36.05633803	46.32882883	51.7370892	52.32492997	13	9	5	41	23	14	78	9	19	6	34	5	12	19	33	25	10	68	8	16	8	32
0	21	7	5	5	17	9	43	36.05633803	62.09459459	40	49.52380952	4	9	8	51	30	16	97	10	24	10	44	2	4	3	36	24	13	73	7	19	6	32
1	24	4	5	5	20	8	42	39.57746479	66.5990991	28.2629108	57.92717087	2	0	0	47	31	13	91	10	21	5	36	3	13	30	27	20	11	58	6	20	7	33
1	20	4	6	5	29	6	50	36.05633803	68.85135135	30.61032864	55.12605042	0	5	3	46	31	15	92	10	26	10	46	1	3	2	36	24	11	71	10	24	9	43
1	21	5	5	5	23	9	47	50.14084507	62.09459459	35.30516432	43.92156863	9	4	5	41	26	12	79	5	28	6	39	4	1	0	39	25	10	74	9	15	10	34
1	23	6	6	5	23	6	46	39.57746479	68.85135135	30.61032864	57.92717087	1	4	6	44	27	12	83	6	23	11	40	0	0	0	35	23	12	70	14	22	9	45
0	24	4	5	5	22	7	43	57.18309859	50.83333333	61.12676056	29.91596639	0	0	0	52	32	14	98	9	29	12	50	0	1	0	39	24	12	75	12	26	10	48
1	20	4	5	5	10	5	29	39.57746479	55.33783784	28.2629108	55.12605042	2	16	14	36	23	8	67	10	24	12	46	1	1	1	32	22	10	64	6	17	7	30
0	22	4	5	5	16	4	34	39.57746479	53.08558559	35.30516432	63.52941176	0	8	5	37	26	11	74	12	32	10	54	0	3	4	46	30	14	90	16	27	8	51
1	19	0	0	0	0	0	0	39.57746479	62.09459459	42.34741784	41.12044818	3	6	2	32	26	13	71	9	17	6	32	2	8	14	35	25	10	70	10	25	9	44
1	20	4	5	5	17	6	37	46.61971831	64.34684685	58.77934272	32.71708683	9	22	34	32	19	10	61	9	20	9	38	2	2	4	42	25	11	78	7	15	8	30
1	21	4	5	5	14	4	32	39.57746479	41.82432432	49.38967136	55.12605042	1	5	3	32	22	10	64	9	26	8	43	8	28	60	22	10	3	35	5	12	3	20
1	19	4	5	5	16	6	36	39.57746479	68.85135135	37.65258216	46.72268908	2	5	8	44	32	13	89	12	26	10	48	0	2	0	52	32	15	99	8	17	10	35
1	19	8	7	6	15	4	40	39.57746479	57.59009009	42.34741784	29.91596639	2	8	3	30	19	10	59	6	16	6	28	0	2	4	39	26	13	78	11	26	10	47
1	20	6	5	5	12	4	32	36.05633803	62.09459459	49.38967136	49.52380952	0	6	0	52	32	16	100	8	26	12	46	4	4	6	25	19	10	54	9	22	9	40
1	22	5	5	5	22	5	42	46.61971831	53.08558559	30.61032864	57.92717087	19	0	0	0	0	0	0	0	0	0	0	0	0	0	52	32	16	100	10	22	11	43
1	23	4	5	5	12	5	31	39.57746479	57.59009009	28.2629108	43.92156863	0	0	0	49	32	13	94	16	24	8	48	0	3	2	46	30	14	90	12	24	8	44
1	19	4	6	5	11	5	31	46.61971831	46.32882883	35.30516432	35.51820728	1	3	2	46	32	16	94	7	25	7	39	0	7	9	39	30	14	83	6	18	6	30
1	19	4	5	5	14	6	34	53.66197183	59.84234234	51.7370892	41.12044818	7	5	1	36	26	12	74	13	24	9	46	2	3	5	44	30	13	87	10	28	9	47
1	20	4	5	5	20	5	39	46.61971831	39.57207207	32.95774648	49.52380952	3	3	1	38	24	11	73	10	19	9	38	0	1	0	39	28	14	81	7	19	7	33
1	20	4	5	5	12	4	30	36.05633803	64.34684685	37.65258216	38.31932773	20	21	25	31	19	8	58	7	13	7	27	1	2	0	49	29	13	91	11	25	7	43
1	20	7	5	5	18	4	39	43.09859155	48.58108108	44.69483568	41.12044818	9	5	6	31	20	9	60	7	20	8	35	4	12	21	38	25	11	74	11	24	7	42
1	20	6	5	5	11	4	31	50.14084507	62.09459459	32.95774648	46.72268908	0	5	4	49	32	15	96	8	26	12	46	5	2	2	34	17	7	58	8	19	11	38
1	20	4	15	5	18	4	46	32.53521127	68.85135135	32.95774648	52.32492997	14	8	12	17	18	11	46	7	20	8	35	8	11	24	36	24	11	71	12	26	9	47
1	24	4	5	5	24	4	42	39.57746479	53.08558559	40	57.92717087	0	1	2	52	32	16	100	9	26	12	47	6	6	6	25	16	7	48	5	25	7	37
1	19	7	7	5	12	5	36	36.05633803	59.84234234	30.61032864	43.92156863	3	10	4	44	22	11	77	11	23	7	41	0	6	5	41	27	10	78	14	23	10	47
1	19	4	5	5	10	4	28	39.57746479	64.34684685	28.2629108	57.92717087	8	6	3	35	26	7	68	6	17	8	31	2	5	6	42	27	12	81	9	24	8	41
1	20	4	5	5	16	8	38	36.05633803	59.84234234	42.34741784	41.12044818	11	15	10	40	25	13	78	9	25	11	45	5	1	0	36	24	12	72	10	22	6	38
1	20	4	5	5	11	8	33	32.53521127	57.59009009	30.61032864	27.11484594	30	2	3	22	14	7	43	6	21	6	33	1	1	1	35	24	10	69	9	21	7	37
1	20	7	6	5	18	10	46	39.57746479	59.84234234	40	46.72268908	0	8	8	33	23	11	67	11	23	11	45	6	6	8	37	25	10	72	8	22	5	35
1	20	6	5	7	18	6	42	39.57746479	53.08558559	32.95774648	29.91596639	11	14	11	35	25	14	74	10	24	8	42	1	1	1	37	22	12	71	6	21	6	33
1	21	6	5	5	17	4	37	43.09859155	62.09459459	32.95774648	35.51820728	3	2	3	44	28	13	85	5	26	8	39	6	5	7	34	24	10	68	4	22	7	33
1	19	4	5	5	12	4	30	39.57746479	71.1036036	30.61032864	69.13165266	2	10	14	37	25	12	74	11	23	8	42	0	2	2	39	28	12	79	5	22	7	34
1	20	4	5	5	15	8	37	32.53521127	57.59009009	42.34741784	52.32492997	2	6	9	37	24	12	73	7	20	11	38	1	1	1	52	30	13	95	5	13	3	21
1	20	4	5	7	15	10	41	43.09859155	64.34684685	30.61032864	57.92717087	3	12	8	47	27	15	89	9	25	11	45	0	4	3	48	28	12	88	11	24	12	47
1	19	4	5	5	17	5	36	36.05633803	71.1036036	23.56807512	63.52941176	6	6	4	37	26	13	76	8	25	9	42	0	0	0	42	27	13	82	7	20	6	33
1	20	5	5	5	14	4	33	39.57746479	64.34684685	25.91549296	57.92717087	9	13	12	33	23	11	67	5	21	7	33	5	24	10	39	24	10	73	7	20	7	34
1		4	5	5	26	10	50	50.14084507	37.31981982	30.61032864	38.31932773	4	3	3	29	20	11	60	9	26	8	43	3	5	10	35	26	10	71	6	13	6	25
1	20	5	7	7	17	6	42	36.05633803	71.1036036	30.61032864	55.12605042	2	5	0	46	29	13	88	8	26	10	44	0	0	0	46	30	13	89	8	20	12	40
1	21	4	5	5	18	6	38	57.18309859	48.58108108	56.43192488	27.11484594	2	8	14	35	24	12	71	12	26	11	49	15	4	9	21	16	7	44	7	13	8	28
1	20	7	8	6	17	4	42	46.61971831	39.57207207	37.65258216	52.32492997	1	7	11	44	29	15	88	12	27	9	48	7	4	8	32	24	12	68	8	18	7	33
1	20	5	5	5	18	6	39	43.09859155	48.58108108	25.91549296	57.92717087	6	9	4	37	28	13	78	8	23	8	39	3	2	4	39	21	13	73	5	22	3	30
1	20	4	5	5	24	9	47	43.09859155	55.33783784	40	63.52941176	27	30	20	12	6	6	24	6	11	3	20	2	4	7	33	26	11	70	8	24	6	38
1	20	4	5	5	19	6	39	36.05633803	66.5990991	47.04225352	46.72268908	8	5	8	44	32	13	89	12	26	10	48	12	8	12	37	20	13	70	9	30	11	50
1	22	5	5	5	14	4	33	43.09859155	71.1036036	25.91549296	57.92717087	5	6	1	45	30	16	91	11	24	9	44	0	1	0	44	29	13	86	11	24	10	45
1	21	8	8	5	33	7	61	53.66197183	64.34684685	40	41.12044818	9	4	0	48	32	14	94	13	28	6	47	2	6	6	52	26	12	90	5	10	9	24
1	21	7	8	5	20	6	46	43.09859155	55.33783784	68.16901408	41.12044818	9	8	8	47	29	14	90	10	29	10	49	20	3	3	30	22	10	62	6	12	7	25
1	21	4	5	5	25	7	46	46.61971831	41.82432432	51.7370892	29.91596639	8	7	0	52	32	16	100	8	26	12	46	2	4	8	34	25	13	72	6	19	9	34
0	20	4	5	5	16	4	34	46.61971831	59.84234234	32.95774648	63.52941176	4	9	6	36	19	11	66	6	16	8	30	4	4	7	38	26	10	74	6	19	8	33
1	21	6	5	5	19	5	40	32.53521127	71.1036036	32.95774648	63.52941176	7	9	8	31	18	8	57	9	19	6	34	5	0	0	39	24	12	75	4	28	4	36
1	21	5	6	7	21	8	47	39.57746479	64.34684685	40	43.92156863	2	18	10	37	27	12	76	8	23	8	39	2	5	7	45	29	14	88	10	15	9	34
1	20	7	5	5	12	4	33	46.61971831	68.85135135	40	32.71708683	4	3	8	35	28	13	76	10	24	9	43	0	2	3	41	30	10	81	8	26	10	44
1	21	6	5	5	12	4	32	39.57746479	64.34684685	42.34741784	43.92156863	6	8	4	35	22	10	67	6	17	8	31	3	4	4	40	27	15	82	12	21	10	43
1	21	4	5	5	15	4	33	50.14084507	71.1036036	51.7370892	43.92156863	17	6	1	36	26	12	74	13	24	9	46	22	3	6	52	32	16	100	7	25	4	36
1	22	5	5	5	28	8	51	39.57746479	62.09459459	54.08450704	38.31932773	18	12	8	52	32	16	100	8	23	8	39	0	3	3	32	20	9	61	5	17	7	29
1	21	4	5	5	20	4	38	32.53521127	57.59009009	58.77934272	43.92156863	21	4	3	29	20	11	60	9	26	8	43	21	6	11	29	20	11	60	12	22	7	41
1	23	4	5	5	15	6	35	43.09859155	66.5990991	35.30516432	41.12044818	2	3	5	49	31	13	93	9	26	8	43	1	3	1	46	31	13	90	12	28	11	51
1	22	4	5	5	24	10	48	50.14084507	57.59009009	61.12676056	27.11484594	5	4	3	39	27	11	77	9	26	6	41	6	2	3	35	22	12	69	5	19	6	30
1	21	4	5	5	18	6	38	39.57746479	64.34684685	37.65258216	46.72268908	4	7	8	23	17	10	50	8	21	7	36	8	1	0	44	30	15	89	7	18	9	34
0	20	4	5	5	10	4	28	53.66197183	62.09459459	51.7370892	35.51820728	5	8	8	37	26	11	74	7	20	9	36	0	4	5	52	30	15	97	12	27	12	51
1	21	4	5	5	12	4	30	32.53521127	64.34684685	28.2629108	63.52941176	0	8	4	38	26	12	76	9	23	6	38	5	2	0	34	23	11	68	10	25	9	44
0	25	4	5	5	31	8	53	36.05633803	66.5990991	47.04225352	60.72829132	3	18	14	14	11	4	29	5	13	6	24	5	5	3	48	32	12	92	6	22	8	36
1	21	4	5	5	10	4	28	39.57746479	68.85135135	32.95774648	43.92156863	0	2	2	35	22	12	69	10	24	7	41	1	4	2	52	31	8	91	10	16	6	32
0	20	4	5	5	22	6	42	60.70422535	59.84234234	61.12676056	24.31372549	5	5	3	46	31	15	92	10	26	10	46	1	3	6	38	23	12	73	6	18	8	32
